# Supplementary material for: DNA Methylation Analysis of Ribosomal DNA in Adults With Down Syndrome
Source: Front Genet. 2022 Apr 27;13:792165. doi: 10.3389/fgene.2022.792165 (PMC9094685; doi:10.3389/fgene.2022.792165)
Supplement: Supplementary file 1 [file DataSheet1.zip]

Archive with 9 entries (9 files):
- Supplementary Figure 1.PDF
- Supplementary Figure 2.PDF
- Supplementary Figure 3.PDF
- Supplementary Figure 4.TIF
- Supplementary Table S1.XLSX
- Supplementary Table S2.XLSX
- Supplementary Table S3.XLSX
- Supplementary Table S4.XLSX
- Supplementary Table S5.XLSX
