# Supplementary material for: DNA Methylation Analysis of Ribosomal DNA in Adults With Down Syndrome
Source: Front Genet. 2022 Apr 27;13:792165. doi: 10.3389/fgene.2022.792165 (PMC9094685; doi:10.3389/fgene.2022.792165)
Supplement: Supplementary file 1 [file DataSheet1.zip › Supplementary Table S1.XLSX]

## Sheet: Foglio1
Target ID	Forward Primer Sequence	Reverse Primer Sequence	n° CG Analyzed	Amplicon Length	Genome Assembly	Amplicon Sequence
RiboProm_1	GTTTTYGTTGTGAGTTAGGTAGAGTTT	AAAAAAACRTCCCCAACCTCC	37	269	GRCh38/hg38	GTCCCCGCTGTGAGCTAGGCAGAGCTCCGGAAAGCCCGCGGTCGTCAGCCCGGCTGGCCCGGTGGCGCCAGAGCTGTGGCGCGTCGCTTGTGAGTCACAGCTCTGGCGTGCAGGTTTATGTGGGGGAGAGGCTGTCGCTGCGCTTCTGGGCCCGCGGCGGGCGTGGGGCTGCCCGGGCCGGTCGACCAGCGCGCCGTAGCTCCCGAGGCCCGAGCCGCGACCCGCGGGGACCCGCCGCGCGTGGCGCGGGAGGCTGGGGACGCCCTTCC
RiboProm_2	GTGTTTTTGGGTTGATTAGAGG	CATCCCAAAACCCAACCTCTCC	26	240	GRCh38/hg38	GTGTCCTTGGGTTGACCAGAGGGCCCCGGGCGCTCCGTGTGTGGCTGCGATGGTGGCGTTTTTGGGGACAGGTGTCCGTGTCGCGCGTCGCCTGGGCCGGCGGCGTGGTCGGTGACGCGACCTCCCGGCCCCGGGGGAGGTATATCTTTCGCTCCGAGTCGGCATTTTGGGCCGCCGGGTTATTGCTGACACGCTGTCCTCTGGCGACCTGTCGCTGGAGAGGTTGGGCCTTGGGATG
18S1	TAGTYGTTTTTTAGGTTTTT	CRTACATTTATCAAATCAAA	27	244	GRCh38/hg38	TAGCCGTTTCTCAGGCTCCCTCTCCGGAATCGAACCCTGATTCCCCGTCACCCGTGGTCACCATGGTAGGCACGGCGACTACCATCGAAAGTTGATAGGGCAGACGTTCGAATGGGTCGTCGCCGCCACGGGGGGCGTGCGATCGGCCCGAGGTTATCTAGAGTCACCAAAGCCGCCGGCGCCCGCCCCCCGGCCGGGGCCGGAGAGGGGCTGACCGGGTTGGTTTTGATCTGATAAATGCACG
18S2	TGATYGGGTTGGTTTTGATTTG	TTACCTACCTAATTAATCCTACCAA	13	249	GRCh38/hg38	TGACCGGGTTGGTTTTGATCTGATAAATGCACGCATCCCCCCCGCGAAGGGGGTCAGCGCCCGTCGGCATGTATTAGCTCTAGAATTACCACAGTTATCCAAGTAGGAGAGGAGCGAGCGACCAAAGGAACCATAACTGATTTAATGAGCCATTCGCAGTTTCACTGTACCGGCCGTGCGTACTTAGACATGCATGGCTTAATCTTTGAGACAAGCATATGCTACTGGCAGGATCAACCAGGTAGGTAA
28S	GTATTTAGTTTTAGATGGAGTTTATT	AACTAACCAAAATTCCCTCA	30	275	GRCh38/hg38	GTATTTAGCCTTAGATGGAGTTTACCACCCGCTTTGGGCTGCATTCCCAAGCAACCCGACTCCGGGAAGACCCGGGCCCGGCGCGCCGGGGGCCGCTACCGGCCTCACACCGTCCACGGGCTGGGCCTCGATCAGAAGGACTTGGGCCCCCCACGAGCGGCGCCGGGGAGCGGGTCTTCCGTACGCCACATGTCCCGCGCCCCGCCGCGGGGCGGGGATTCGGCGCTGGGCTCTTCCCTGTTCACTCGCCGTTACTGAGGGAATCCTGGTTAGTT
