# Supplementary material for: DNA Methylation Analysis of Ribosomal DNA in Adults With Down Syndrome
Source: Front Genet. 2022 Apr 27;13:792165. doi: 10.3389/fgene.2022.792165 (PMC9094685; doi:10.3389/fgene.2022.792165)
Supplement: Supplementary file 1 [file DataSheet1.zip › Supplementary Table S2.XLSX]

## Sheet: RiboProm_1
									DNAm DS vs CTR Model 1				DNAm DS vs CTR Model 2				Association of DNAm with age in CTR				Association of DNAm with age in DS				DNAm DS<35 vs CTR<35				DNAm DS>35 vs CTR>35				DNAm variability DS vs CTR
target	CpG_ID	CpG_Pos	CTR mean	CTR sd	DS mean	DS sd	Mean meth diff		Estimate	p-value	q-value		Estimate	p-value	q-value		Estimate	p-value	q-value		Estimate	p-value	q-value		Estimate	p-value	q-value		Estimate	p-value	q-value		logFC	p-value	q-value
RiboProm_1	1	X5	0.364093	0.0176788	0.365213	0.0185822	0.00112095		0.00158179	0.603521	0.638008		0.000837628	0.764541	0.785778		-5.19779e-05	0.717313	0.80426		0.000246577	0.123521	0.987101		-0.00175427	0.713932	0.573626		0.00582934	0.122298	0.861613		0.00112748	0.889225	0.889225
RiboProm_1	2	X27	0.482551	0.0857563	0.503111	0.110597	0.0205596		0.020392	0.219067	0.261467		0.0266758	0.0404242	0.052207		0.000928754	0.183454	0.357252		-0.000546135	0.581319	0.987101		0.0477173	0.0651811	0.0840457		-0.00872418	0.681605	0.996043		0.0891435	0.0172687	0.0567516
RiboProm_1	3	X36	0.296444	0.0744469	0.33753	0.105529	0.0410862		0.0429695	0.00503504	0.0251901		0.0483469	0.000121626	0.000769212		0.00128078	0.0334019	0.207116		-0.000171829	0.855969	0.987101		0.0631541	0.00850899	0.0491073		0.0208096	0.295394	0.861613		0.0992335	0.018165	0.0567516
RiboProm_1	4	X38	0.385425	0.0959992	0.421243	0.124802	0.0358182		0.0339819	0.069106	0.127846		0.0409019	0.00601725	0.0114348		0.00100119	0.199973	0.369951		-0.000530155	0.634284	0.987101		0.063141	0.0301679	0.0491073		0.00335354	0.889594	0.996043		0.0955986	0.0458761	0.0678967
RiboProm_1	5	X42	0.300929	0.0834649	0.336578	0.114566	0.0356487		0.0338524	0.0435077	0.100612		0.0398245	0.00353247	0.00816884		0.000963203	0.155071	0.318758		-0.000465656	0.64847	0.987101		0.0585499	0.0249923	0.0491073		0.00768904	0.722765	0.996043		0.114127	0.0170516	0.0567516
RiboProm_1	6	X50	0.491659	0.100082	0.50541	0.128976	0.0137506		0.00829489	0.667192	0.685725		0.0155574	0.304993	0.322421		0.000389686	0.634466	0.733601		-0.00081874	0.475194	0.987101		0.0394234	0.1742	0.159279		-0.0225573	0.374021	0.861613		0.104461	0.022304	0.0567516
RiboProm_1	7	X59	0.423755	0.0988045	0.453979	0.125691	0.0302238		0.0262899	0.166166	0.245926		0.0332735	0.0282615	0.0435699		0.000521617	0.517715	0.674533		-0.00061306	0.58483	0.987101		0.0527686	0.0737952	0.0905648		-0.00094156	0.96942	0.996348		0.0855665	0.0710925	0.0876808
RiboProm_1	8	X65	0.257993	0.0697846	0.298088	0.0970398	0.0400944		0.0405598	0.00435292	0.0251901		0.045476	0.000111803	0.000769212		0.000970405	0.0857009	0.233196		-0.000185404	0.831436	0.987101		0.0534235	0.0137537	0.0491073		0.0252199	0.178587	0.861613		0.0875932	0.035008	0.0582184
RiboProm_1	9	X79	0.305263	0.0694849	0.341151	0.0938756	0.0358889		0.0381529	0.00612732	0.0251901		0.0428474	0.000234599	0.000868015		0.00108852	0.0518023	0.212965		-0.000109134	0.896793	0.987101		0.0509677	0.0170023	0.0491073		0.0223748	0.22153	0.861613		0.0776512	0.0332357	0.0582184
RiboProm_1	10	X81	0.393104	0.0887868	0.42744	0.117781	0.0343361		0.031059	0.0759338	0.133788		0.037528	0.00713804	0.0125765		0.000600348	0.406466	0.626636		-0.000633176	0.547671	0.987101		0.0549029	0.0432376	0.0617081		0.0067097	0.767399	0.996043		0.0985124	0.02442	0.0567516
RiboProm_1	11	X84	0.370589	0.076142	0.401636	0.0976366	0.0310473		0.035411	0.0163162	0.0431215		0.040501	0.000900277	0.0023793		0.00129771	0.0342312	0.207116		-1.41636e-05	0.987101	0.987101		0.0490251	0.0312389	0.0491073		0.0179382	0.349297	0.861613		0.0607604	0.0882111	0.101994
RiboProm_1	12	X106	0.340257	0.0769547	0.378368	0.100262	0.038111		0.0398505	0.00825977	0.0305612		0.045258	0.000221435	0.000868015		0.00103914	0.0955338	0.23565		-0.000138163	0.878153	0.987101		0.055561	0.0205161	0.0491073		0.0216714	0.258939	0.861613		0.065173	0.0834237	0.0995703
RiboProm_1	13	X135	0.419924	0.0781191	0.45516	0.10366	0.0352363		0.0381323	0.0135729	0.0386306		0.0437655	0.000427906	0.00143932		0.00123656	0.0510317	0.212965		-9.15228e-05	0.921375	0.987101		0.0594359	0.0181495	0.0491073		0.0157346	0.414964	0.861613		0.0745267	0.0377634	0.0582185
RiboProm_1	14	X140	0.49754	0.0870082	0.527755	0.109506	0.0302156		0.0270456	0.103852	0.167066		0.0332525	0.0115972	0.0195044		0.000626738	0.37888	0.609503		-0.000584129	0.548989	0.987101		0.0505183	0.0581579	0.0802721		0.00326996	0.875964	0.996043		0.0713056	0.0666691	0.0876808
RiboProm_1	15	X152	0.462374	0.0931347	0.496195	0.116151	0.0338204		0.027106	0.124644	0.19216		0.0335345	0.0180853	0.0290937		0.000156676	0.836401	0.859634		-0.000576324	0.575493	0.987101		0.0490208	0.0803215	0.0909458		0.00577011	0.798034	0.996043		0.0685448	0.106731	0.116148
RiboProm_1	16	X154	0.48479	0.0963032	0.50908	0.126567	0.0242904		0.0183723	0.325099	0.353784		0.0248075	0.107811	0.117324		0.000707521	0.367504	0.609503		-0.00108812	0.327074	0.987101		0.0454601	0.125828	0.124062		-0.00839578	0.724837	0.996043		0.120182	0.00691399	0.0567516
RiboProm_1	17	X157	0.339099	0.0661213	0.375548	0.0896872	0.0364489		0.0368158	0.00550682	0.0251901		0.0415498	0.000119156	0.000769212		0.00097711	0.0681149	0.229114		-0.000183607	0.818779	0.987101		0.0508851	0.0136165	0.0491073		0.0209803	0.226403	0.861613		0.0713147	0.0353676	0.0582184
RiboProm_1	18	X161	0.437837	0.081525	0.471748	0.10827	0.0339108		0.029629	0.064875	0.126335		0.035474	0.00597973	0.0114348		0.000478743	0.47367	0.652719		-0.000708681	0.460055	0.987101		0.0514084	0.0423155	0.0617081		0.00765243	0.711103	0.996043		0.0939653	0.0115601	0.0567516
RiboProm_1	19	X173	0.532108	0.0917507	0.558973	0.117412	0.0268643		0.0185688	0.289485	0.334717		0.0251243	0.0698271	0.083342		0.000172806	0.817994	0.859634		-0.00101828	0.324342	0.987101		0.0438796	0.110006	0.11077		-0.0055653	0.805317	0.996043		0.0903539	0.0276089	0.0567516
RiboProm_1	20	X178	0.51762	0.0748797	0.549217	0.101461	0.0315965		0.0314154	0.0342758	0.084547		0.037033	0.00150089	0.0037022		0.00112275	0.0653281	0.229114		-0.000283094	0.75153	0.987101		0.0519115	0.0297788	0.0491073		0.00752125	0.689818	0.996043		0.0851668	0.0139003	0.0567516
RiboProm_1	21	X182	0.370947	0.0776245	0.414349	0.107971	0.0434028		0.0444607	0.00465189	0.0251901		0.0498129	0.000141012	0.000769212		0.001455	0.0202384	0.207116		-0.000137166	0.886301	0.987101		0.0598625	0.0195185	0.0491073		0.0238439	0.228509	0.861613		0.0889399	0.0200824	0.0567516
RiboProm_1	22	X189	0.294367	0.0699438	0.34128	0.0982849	0.046913		0.047748	0.000874715	0.0161822		0.0523605	1.93369e-05	0.000534284		0.000981648	0.0841745	0.233196		5.97387e-05	0.945618	0.987101		0.0576943	0.0122115	0.0491073		0.0348299	0.0587244	0.861613		0.0736279	0.05472	0.0778707
RiboProm_1	23	X191	0.315719	0.0692372	0.362406	0.0966181	0.0466873		0.0470098	0.000792206	0.0161822		0.0512277	2.88802e-05	0.000534284		0.00115062	0.0391841	0.207116		2.97248e-05	0.97212	0.987101		0.0574493	0.00838851	0.0491073		0.0326992	0.0753248	0.861613		0.0787964	0.0273969	0.0567516
RiboProm_1	24	X194	0.725909	0.0609133	0.725642	0.0729205	-0.000266378		-0.00324287	0.773546	0.773546		0.00091187	0.91897	0.91897		-4.98822e-05	0.919189	0.919189		-0.000607422	0.349048	0.987101		0.0129355	0.441352	0.395746		-0.0206041	0.164648	0.861613		0.0551238	0.110028	0.116316
RiboProm_1	25	X203	0.55379	0.083852	0.579452	0.108302	0.0256625		0.0200118	0.216526	0.261467		0.0258753	0.0473703	0.0584234		0.000344588	0.615398	0.733601		-0.000887507	0.35452	0.987101		0.045378	0.0737584	0.0905648		-0.00431205	0.836412	0.996043		0.0847717	0.0250744	0.0567516
RiboProm_1	26	X210	0.545688	0.0872051	0.573916	0.111086	0.0282275		0.0220286	0.185209	0.255569		0.0279305	0.0392005	0.052207		0.000531355	0.455283	0.652719		-0.000813467	0.40481	0.987101		0.045866	0.0757975	0.0905648		-0.00273389	0.898683	0.996043		0.0869131	0.0257694	0.0567516
RiboProm_1	27	X215	0.483164	0.0981064	0.518833	0.129136	0.0356694		0.0236276	0.20562	0.261467		0.0304902	0.040919	0.052207		0.000201972	0.797718	0.859634		-0.000973372	0.381924	0.987101		0.0510001	0.0816857	0.092395		-0.0017526	0.942203	0.996043		0.107203	0.0191784	0.0567516
RiboProm_1	28	X217	0.383303	0.0725337	0.419676	0.102039	0.0363732		0.0376002	0.0108997	0.0366626		0.0425598	0.000585701	0.001667		0.00132111	0.0243651	0.207116		-0.000256348	0.776924	0.987101		0.0584634	0.01215	0.0491073		0.0152741	0.419163	0.861613		0.0871422	0.0143767	0.0567516
RiboProm_1	29	X222	0.400784	0.0705848	0.441665	0.101193	0.0408815		0.0400391	0.00496791	0.0251901		0.044876	0.000161455	0.000769212		0.00132313	0.0182969	0.207116		-5.53127e-05	0.949746	0.987101		0.0588103	0.0099138	0.0491073		0.0188125	0.299632	0.861613		0.0883002	0.0104572	0.0567516
RiboProm_1	30	X224	0.499939	0.0798698	0.533728	0.109375	0.033789		0.031378	0.0493059	0.107313		0.0370334	0.00447462	0.00973887		0.00101551	0.117841	0.272507		-0.000578166	0.549712	0.987101		0.0574216	0.0265359	0.0491073		0.00445178	0.824142	0.996043		0.0926789	0.0119837	0.0567516
RiboProm_1	31	X232	0.497884	0.0608974	0.531776	0.0827066	0.0338917		0.035536	0.0036568	0.0251901		0.039434	0.000166316	0.000769212		0.00120764	0.0139902	0.207116		-0.00030385	0.681058	0.987101		0.0577932	0.00416015	0.0491073		0.0125143	0.408384	0.861613		0.0688744	0.00879618	0.0567516
RiboProm_1	32	X235	0.644468	0.0717707	0.659277	0.0901305	0.0148094		0.013747	0.314738	0.352888		0.0188514	0.0814672	0.091342		0.00052363	0.369136	0.609503		-0.000512421	0.525312	0.987101		0.034751	0.113608	0.111355		-0.00702788	0.68508	0.996043		0.0744353	0.0321301	0.0582184
RiboProm_1	33	X237	0.558045	0.0759379	0.585878	0.0966065	0.0278325		0.0274674	0.0596704	0.122656		0.0326253	0.00618099	0.0114348		0.00105495	0.0882362	0.233196		-0.000468711	0.584283	0.987101		0.0500547	0.0321586	0.0491073		0.00401373	0.827118	0.996043		0.0626584	0.0698797	0.0876808
RiboProm_1	34	X239	0.645775	0.0730345	0.667771	0.0893578	0.021996		0.0178242	0.193404	0.255569		0.0228537	0.0370713	0.052207		0.000425303	0.476308	0.652719		-0.000681172	0.39091	0.987101		0.0363782	0.0896982	0.092395		-0.00145068	0.934304	0.996043		0.0577796	0.0973981	0.109204
RiboProm_1	35	X244	0.422818	0.0864059	0.468068	0.113319	0.0452499		0.0422533	0.0121138	0.0373508		0.0481175	0.000526979	0.00162485		0.00103464	0.139577	0.303785		-0.000402756	0.687695	0.987101		0.0630197	0.0209516	0.0491073		0.0211857	0.319088	0.861613		0.073798	0.066295	0.0876808
RiboProm_1	36	X246	0.516874	0.0962073	0.549832	0.126371	0.0329572		0.0245368	0.186847	0.255569		0.0313236	0.0356804	0.052207		0.000427619	0.585268	0.721831		-0.000927566	0.402582	0.987101		0.0513021	0.0863998	0.092395		4.56826e-05	0.998457	0.998457		0.0945837	0.0361898	0.0582184
RiboProm_1	37	X260	0.646047	0.0146258	0.642815	0.0141112	-0.00323227		-0.00407389	0.0972807	0.163609		-0.00429825	0.07821	0.0904303		-7.51696e-05	0.528688	0.674533		-1.06876e-05	0.932353	0.987101		-0.00346726	0.277653	0.270007		-0.00479871	0.178937	0.861613		0.00335675	0.636532	0.654213
									Model 1: correcting for sex, age and batch				Model 2: correcting for sex, age, batch and coverage

## Sheet: RiboProm_2
									DNAm DS vs CTR Model 1				DNAm DS vs CTR Model 2				Association of DNAm with age in CTR				Association of DNAm with age in DS				DNAm DS<35 vs CTR<35				DNAm DS>35 vs CTR>35				DNAm variability DS vs CTR
target	CpG_ID	CpG_Pos	CTR mean	CTR sd	DS mean	DS sd	Mean meth diff		Estimate	p-value	q-value		Estimate	p-value	q-value		Estimate	p-value	q-value		Estimate	p-value	q-value		Estimate	p-value	q-value		Estimate	p-value	q-value		logFC	p-value	q-value
RiboProm_2	1	X26	0.667239	0.0685969	0.678747	0.0855412	0.0115079		0.00560546	0.662973	0.71822		0.0163146	0.0741083	0.0837745		-8.99281e-05	0.871774	0.959535		-0.000726778	0.33806	0.959736		0.027344	0.140729	0.163371		-0.0162925	0.352369	0.704739		0.070444	0.0329852	0.223142
RiboProm_2	2	X30	0.436947	0.066911	0.470975	0.0913978	0.0340279		0.0290319	0.0286779	0.0532589		0.0391851	0.000124364	0.000215565		0.0003603	0.505205	0.72974		-0.000540921	0.50441	0.959736		0.0489751	0.0158309	0.0374185		0.00918118	0.601751	0.806602		0.08389	0.0060959	0.158494
RiboProm_2	3	X35	0.403369	0.0604482	0.436526	0.077011	0.0331567		0.0386254	0.000830167	0.00539608		0.0468318	5.62259e-07	3.54959e-06		0.00132945	0.00592809	0.0513768		0.00048506	0.481579	0.959736		0.048651	0.00667464	0.0347081		0.0225544	0.14207	0.658972		0.0390673	0.138847	0.223142
RiboProm_2	4	X47	0.643845	0.0757312	0.660302	0.0891063	0.0164564		0.0124547	0.367992	0.458322		0.0240016	0.014575	0.0189476		0.000337258	0.585566	0.801301		-0.000662352	0.40372	0.959736		0.0327305	0.116483	0.144217		-0.0107193	0.558031	0.806602		0.0614719	0.0839492	0.223142
RiboProm_2	5	X56	0.348555	0.0658038	0.396316	0.0852561	0.0477611		0.0487658	0.000163878	0.00237598		0.0581007	2.29002e-08	3.50444e-07		0.000907021	0.0879314	0.190518		-0.000128247	0.866583	0.959736		0.0622412	0.00224643	0.019469		0.0323464	0.054717	0.598474		0.0498991	0.121526	0.223142
RiboProm_2	6	X76	0.634019	0.0570229	0.665739	0.0640242	0.0317197		0.0383636	0.000182767	0.00237598		0.0457702	2.69572e-08	3.50444e-07		0.00138138	0.00200315	0.03336		7.26544e-05	0.899095	0.959736		0.051036	0.00205664	0.019469		0.0229987	0.0792269	0.598474		0.0320815	0.205977	0.223142
RiboProm_2	7	X81	0.637611	0.0618777	0.667082	0.0716815	0.0294717		0.0333968	0.0032287	0.0109986		0.0420774	1.50557e-06	6.52413e-06		0.00100778	0.0417979	0.135843		-4.44535e-05	0.94487	0.959736		0.0475774	0.00803665	0.0348255		0.0178097	0.222861	0.695976		0.0358268	0.199819	0.223142
RiboProm_2	8	X83	0.600696	0.0558807	0.632574	0.0656783	0.0318775		0.03686	0.000367779	0.00318742		0.0438779	3.24524e-07	2.81254e-06		0.0011516	0.00970111	0.0630572		-9.0813e-05	0.87556	0.959736		0.049384	0.00176252	0.019469		0.0231568	0.0920729	0.598474		0.0317995	0.189442	0.223142
RiboProm_2	9	X85	0.816316	0.0342147	0.827051	0.0364431	0.010735		0.0134423	0.0234368	0.0468737		0.0177408	0.000177965	0.000272182		0.000575909	0.032977	0.122737		-0.000131568	0.686232	0.959736		0.0226803	0.0129713	0.0365795		0.00418852	0.591856	0.806602		0.0358755	0.106849	0.223142
RiboProm_2	10	X88	0.635974	0.0619944	0.648825	0.0816059	0.012851		0.0102593	0.386327	0.458322		0.0164715	0.123287	0.124382		0.000489832	0.311829	0.476914		-0.00128855	0.0752089	0.959736		0.0275703	0.113175	0.144217		-0.00192175	0.905413	0.905413		0.0672321	0.0265671	0.223142
RiboProm_2	11	X97	0.721257	0.0516544	0.741024	0.0605985	0.019767		0.0198395	0.0369455	0.0609821		0.0275339	8.26296e-05	0.000154025		0.000583645	0.165331	0.330661		-0.000487572	0.368659	0.959736		0.0334057	0.0234392	0.040628		0.00533109	0.665635	0.806602		0.0440221	0.103979	0.223142
RiboProm_2	12	X100	0.663825	0.052012	0.690049	0.0592446	0.0262233		0.0287097	0.00239946	0.0103977		0.0353915	4.00415e-06	1.30135e-05		0.000758243	0.0693287	0.170714		-0.000253412	0.63191	0.959736		0.0425635	0.00554488	0.0347081		0.0140002	0.240915	0.695976		0.0247772	0.295807	0.307639
RiboProm_2	13	X103	0.743346	0.0528239	0.758813	0.0572628	0.0154663		0.0121079	0.191176	0.261609		0.0197716	0.0029479	0.00403397		-4.13795e-05	0.92263	0.959535		-0.000476681	0.35102	0.959736		0.0226501	0.11645	0.144217		0.00170294	0.888039	0.905413		0.0345119	0.198123	0.223142
RiboProm_2	14	X109	0.718484	0.0458686	0.736948	0.0529447	0.0184642		0.0216281	0.00925317	0.0200485		0.0278377	1.90562e-05	4.12885e-05		0.000772769	0.0330445	0.122737		-2.40274e-05	0.959736	0.959736		0.0317938	0.0207807	0.0385927		0.00869228	0.397918	0.709113		0.0314017	0.178055	0.223142
RiboProm_2	15	X115	0.653749	0.0621037	0.675736	0.076862	0.0219864		0.0234111	0.0455949	0.0697334		0.03282	0.0001518	0.000246675		0.000905235	0.0722253	0.170714		-0.000160221	0.816188	0.959736		0.037065	0.0423803	0.064817		0.00589693	0.699821	0.806602		0.0452609	0.118791	0.223142
RiboProm_2	16	X117	0.579839	0.0593135	0.603957	0.0725932	0.0241182		0.0304852	0.0058579	0.0158164		0.0386732	9.33337e-06	2.20607e-05		0.00141952	0.00256615	0.03336		0.000157202	0.808613	0.959736		0.0410349	0.0188947	0.0377894		0.0154368	0.285064	0.704739		0.0450164	0.0762228	0.223142
RiboProm_2	17	X125	0.691513	0.0709862	0.70789	0.083424	0.0163772		0.00933864	0.4677	0.528705		0.0196609	0.0378234	0.0447003		-0.000177979	0.759295	0.928626		-0.000640371	0.380233	0.959736		0.0275826	0.14452	0.163371		-0.00902781	0.602896	0.806602		0.0558025	0.105535	0.223142
RiboProm_2	18	X131	0.697838	0.0659365	0.721942	0.0708576	0.0241038		0.020724	0.0737524	0.106531		0.029985	0.000494304	0.000713994		0.000146737	0.78576	0.928626		-0.000446006	0.480205	0.959736		0.0335928	0.0633349	0.0914837		0.00662062	0.659936	0.806602		0.0415647	0.179699	0.223142
RiboProm_2	19	X149	0.642687	0.0744409	0.6737	0.0880737	0.0310126		0.0284048	0.0375275	0.0609821		0.0394734	8.29364e-05	0.000154025		0.000697116	0.250009	0.433349		-0.000297903	0.70146	0.959736		0.0492855	0.018534	0.0377894		0.00577562	0.746406	0.808606		0.0495838	0.164131	0.223142
RiboProm_2	20	X154	0.778069	0.0643319	0.785693	0.0742741	0.00762334		0.00344828	0.76692	0.76692		0.0129406	0.124382	0.124382		1.56074e-05	0.976356	0.976356		-0.000561988	0.395996	0.959736		0.0191158	0.263725	0.263725		-0.0147096	0.344072	0.704739		0.052278	0.151622	0.223142
RiboProm_2	21	X159	0.732666	0.0703242	0.742148	0.0793761	0.00948166		0.00468024	0.709691	0.738078		0.014944	0.100522	0.108899		-0.000176074	0.75954	0.928626		-0.000596351	0.398104	0.959736		0.0219471	0.243421	0.253158		-0.013759	0.409104	0.709113		0.0345829	0.337635	0.337635
RiboProm_2	22	X172	0.488055	0.08248	0.531365	0.104513	0.0433097		0.0419893	0.00795337	0.0187989		0.0542494	7.11747e-06	1.85054e-05		0.000785418	0.240972	0.433349		-0.00038702	0.678823	0.959736		0.0633144	0.0100056	0.0365795		0.0194068	0.348058	0.704739		0.0727068	0.0481103	0.223142
RiboProm_2	23	X175	0.709101	0.0776134	0.727247	0.0918788	0.0181459		0.0122447	0.387811	0.458322		0.0240779	0.0167837	0.0207798		7.08374e-05	0.911008	0.959535		-0.000562983	0.489225	0.959736		0.029069	0.168746	0.182809		-0.00694327	0.713532	0.806602		0.0637309	0.101352	0.223142
RiboProm_2	24	X191	0.451598	0.0799312	0.501708	0.0993387	0.0501102		0.0472511	0.00184802	0.00960971		0.0587137	6.82614e-07	3.54959e-06		0.000664938	0.303644	0.476914		-0.000133586	0.87956	0.959736		0.059486	0.014069	0.0365795		0.0329695	0.0893582	0.598474		0.0660026	0.0682893	0.223142
RiboProm_2	25	X204	0.362717	0.082861	0.404702	0.104718	0.0419854		0.0463296	0.00338418	0.0109986		0.0580423	3.23751e-06	1.20251e-05		0.00121253	0.0663145	0.170714		0.000256676	0.785324	0.959736		0.0599346	0.0118692	0.0365795		0.0303388	0.152071	0.658972		0.0667731	0.0822251	0.223142
RiboProm_2	26	X212	0.533014	0.0678334	0.560808	0.0812495	0.027794		0.0343261	0.00608321	0.0158164		0.0439789	4.5307e-06	1.30887e-05		0.00128782	0.0167425	0.087061		0.000436721	0.549093	0.959736		0.0418429	0.0340068	0.055261		0.0213821	0.187776	0.695976		0.0370803	0.190966	0.223142
									Model 1: correcting for sex, age and batch				Model 2: correcting for sex, age, batch and coverage

## Sheet: 18S1
									DNAm DS vs CTR Model 1				DNAm DS vs CTR Model 2				Association of DNAm with age in CTR				Association of DNAm with age in DS				DNAm DS<35 vs CTR<35				DNAm DS>35 vs CTR>35				DNAm variability DS vs CTR
target	CpG_ID	CpG_Pos	CTR mean	CTR sd	DS mean	DS sd	Mean meth diff		Estimate	p-value	q-value		Estimate	p-value	q-value		Estimate	p-value	q-value		Estimate	p-value	q-value		Estimate	p-value	q-value		Estimate	p-value	q-value		logFC	p-value	q-value
18S1	1	X4	0.347045	0.0107851	0.347244	0.0104054	0.000199041		-0.00107605	0.543686	0.642538		-0.00084936	0.632637	0.632637		-0.000120455	0.169717	0.431524		-0.000113966	0.211808	0.784636		4.34614e-05	0.986753	0.986753		-0.00100397	0.679362	0.9908		-0.000367456	0.951349	0.98794
18S1	2	X24	0.45898	0.13382	0.497988	0.163967	0.039008		0.0284641	0.234823	0.407027		0.0440742	0.0330898	0.0573557		0.00121129	0.25402	0.431524		-0.000747167	0.585597	0.784636		0.0709512	0.0526187	0.0912058		-0.0178524	0.564835	0.9908		0.0919779	0.152034	0.164197
18S1	3	X30	0.464515	0.142395	0.495465	0.173875	0.0309508		0.0164237	0.514692	0.637238		0.0324943	0.137831	0.170648		0.000885798	0.429238	0.44056		-0.00108566	0.452413	0.784636		0.0584416	0.123533	0.152946		-0.0284519	0.387655	0.9908		0.108034	0.133428	0.156633
18S1	4	X45	0.425535	0.13386	0.469969	0.165944	0.0444346		0.0300745	0.209664	0.389375		0.0460792	0.0246458	0.0457707		0.000815596	0.438788	0.44056		-0.00103265	0.455921	0.784636		0.072521	0.0495525	0.0912058		-0.0126948	0.681657	0.9908		0.107236	0.106051	0.147238
18S1	5	X52	0.336031	0.125698	0.388706	0.159828	0.0526743		0.0411592	0.0744685	0.285249		0.0564461	0.00441458	0.0198663		0.00101288	0.30958	0.431524		-0.000788861	0.557417	0.784636		0.0833369	0.0214363	0.0893838		-0.00205176	0.944382	0.9908		0.114787	0.0960244	0.147238
18S1	6	X72	0.549994	0.135582	0.571851	0.16708	0.0218564		0.00849498	0.723044	0.751966		0.0238763	0.250077	0.270917		0.000912605	0.391866	0.44056		-0.00101382	0.459786	0.784636		0.0501803	0.158313	0.171506		-0.0362394	0.250668	0.9908		0.103856	0.127782	0.156633
18S1	7	X75	0.431168	0.123724	0.472732	0.158461	0.0415641		0.0340516	0.132667	0.330781		0.0490992	0.0114665	0.0298128		0.00153423	0.117421	0.431524		-0.000498022	0.705267	0.792034		0.0756115	0.0285755	0.0893838		-0.0111382	0.705118	0.9908		0.111345	0.0715932	0.147238
18S1	8	X85	0.538316	0.13652	0.559162	0.170086	0.0208457		0.00768063	0.752055	0.752055		0.0231957	0.271458	0.282317		0.000972567	0.365135	0.431524		-0.000896341	0.522003	0.784636		0.0471781	0.193304	0.201036		-0.0365684	0.251825	0.9908		0.111351	0.10071	0.147238
18S1	9	X104	0.364482	0.119624	0.411338	0.15674	0.0468558		0.0384995	0.0835765	0.285249		0.0531126	0.00561639	0.0198663		0.00141483	0.134248	0.431524		-0.000533563	0.684507	0.792034		0.0737875	0.0293169	0.0893838		-0.00130496	0.964104	0.9908		0.134263	0.0365573	0.147238
18S1	10	X108	0.47869	0.138285	0.51595	0.169578	0.0372604		0.0266475	0.275409	0.44754		0.0427776	0.0414589	0.0673707		0.00156849	0.148053	0.431524		-0.000678453	0.625933	0.784636		0.0690437	0.0566002	0.0919753		-0.0209176	0.516375	0.9908		0.106144	0.113722	0.147238
18S1	11	X117	0.320614	0.114484	0.374025	0.151521	0.0534109		0.0464421	0.0310665	0.285249		0.0604339	0.00120128	0.0173521		0.0015203	0.0941875	0.431524		-0.000431751	0.733701	0.792034		0.0852384	0.00948241	0.0893838		0.00472516	0.866142	0.9908		0.135194	0.0364739	0.147238
18S1	12	X120	0.347411	0.11477	0.396359	0.146937	0.048948		0.0421994	0.0451873	0.285249		0.0559353	0.0021441	0.0185822		0.00151679	0.0927854	0.431524		-0.000374079	0.761571	0.792034		0.0748593	0.0187905	0.0893838		0.00462649	0.866452	0.9908		0.106339	0.075471	0.147238
18S1	13	X123	0.401987	0.126276	0.447878	0.160656	0.0458912		0.0360079	0.117503	0.330781		0.0513605	0.00912098	0.0263495		0.00134758	0.174648	0.431524		-0.000640098	0.633744	0.784636		0.0739208	0.0343784	0.0893838		-0.00514288	0.864038	0.9908		0.116178	0.0626211	0.147238
18S1	14	X128	0.379809	0.12589	0.43022	0.164341	0.0504115		0.0397079	0.0877689	0.285249		0.0549729	0.00611269	0.0198663		0.00128512	0.193631	0.431524		-0.0006779	0.621584	0.784636		0.07594	0.0334272	0.0893838		-0.000347241	0.9908	0.9908		0.140094	0.0288144	0.147238
18S1	15	X135	0.389362	0.134492	0.438568	0.173104	0.0492058		0.0359054	0.144643	0.330781		0.0521008	0.0139255	0.0329149		0.00100849	0.340896	0.431524		-0.000779624	0.588599	0.784636		0.074298	0.0491666	0.0912058		-0.00625914	0.844342	0.9908		0.141017	0.0423114	0.147238
18S1	16	X139	0.46615	0.142296	0.506124	0.176967	0.0399736		0.025058	0.322669	0.451305		0.0415362	0.0575841	0.0831604		0.00104019	0.351008	0.431524		-0.00103604	0.477487	0.784636		0.0667806	0.0795253	0.108824		-0.0210857	0.52444	0.9908		0.130537	0.0614538	0.147238
18S1	17	X143	0.431861	0.140896	0.479479	0.175398	0.047618		0.0349134	0.165391	0.330781		0.0513757	0.0179449	0.0358898		0.00136317	0.216536	0.431524		-0.000856667	0.554915	0.784636		0.0781838	0.0412227	0.0912058		-0.0125649	0.700228	0.9908		0.118227	0.09209	0.147238
18S1	18	X148	0.33928	0.130955	0.394829	0.168003	0.0555491		0.0429952	0.0730144	0.285249		0.058736	0.00450918	0.0198663		0.00113544	0.270383	0.431524		-0.000854692	0.542047	0.784636		0.0828413	0.0273997	0.0893838		0.000369191	0.990376	0.9908		0.124638	0.080485	0.147238
18S1	19	X173	0.385515	0.135198	0.432268	0.17133	0.0467529		0.0343578	0.162218	0.330781		0.050511	0.0170116	0.0358898		0.00120821	0.256708	0.431524		-0.000909543	0.525582	0.784636		0.0762113	0.0435928	0.0912058		-0.00975527	0.759165	0.9908		0.134318	0.0575445	0.147238
18S1	20	X176	0.453137	0.135709	0.488779	0.170393	0.0356424		0.0251857	0.305652	0.451305		0.0413342	0.0506659	0.077489		0.00137231	0.201746	0.431524		-0.000741601	0.602509	0.784636		0.0666796	0.0715096	0.103569		-0.0200454	0.534539	0.9908		0.12249	0.0672609	0.147238
18S1	21	X179	0.270655	0.0930604	0.311517	0.122517	0.0408624		0.03686	0.0350451	0.285249		0.0483697	0.00133478	0.0173521		0.00140674	0.0560444	0.431524		-0.000235035	0.820745	0.820745		0.0649342	0.0116573	0.0893838		0.00561948	0.809543	0.9908		0.115988	0.0476936	0.147238
18S1	22	X183	0.352274	0.121314	0.402473	0.159746	0.0501988		0.0393875	0.0793089	0.285249		0.0541924	0.00502813	0.0198663		0.00124404	0.189923	0.431524		-0.000700562	0.598461	0.784636		0.0774773	0.0258672	0.0893838		-0.00193661	0.946454	0.9908		0.139741	0.033731	0.147238
18S1	23	X190	0.522541	0.149678	0.551125	0.184235	0.0285844		0.00987534	0.699688	0.751966		0.0260634	0.242226	0.270917		0.0008776	0.44056	0.44056		-0.00116366	0.427343	0.784636		0.0537751	0.152462	0.171506		-0.0375956	0.267326	0.9908		0.126722	0.0979912	0.147238
18S1	24	X194	0.508119	0.155706	0.541698	0.189363	0.0335781		0.0122455	0.630828	0.713109		0.02833	0.201952	0.23867		0.0010515	0.353	0.431524		-0.00109863	0.452022	0.784636		0.0548579	0.147571	0.171506		-0.035266	0.290724	0.9908		0.113536	0.145134	0.163276
18S1	25	X200	0.453773	0.156437	0.497348	0.190302	0.0435742		0.0238327	0.37059	0.481767		0.0409462	0.0759158	0.0986906		0.00114714	0.330946	0.431524		-0.0012895	0.398359	0.784636		0.0704123	0.0717014	0.103569		-0.0259495	0.460852	0.9908		0.12574	0.114519	0.147238
18S1	26	X215	0.457797	0.139676	0.495025	0.17253	0.0372283		0.0241971	0.3298	0.451305		0.0402668	0.060771	0.0831604		0.00124782	0.252853	0.431524		-0.000957367	0.505075	0.784636		0.0654329	0.0839742	0.109166		-0.0210826	0.512055	0.9908		0.115498	0.0927596	0.147238
18S1	27	X242	1	0	1	0	0		NA	NA	NA		NA	NA	NA		NA	NA	NA		NA	NA	NA		NA	NA	NA		NA	NA	NA		1.56717e-15	1	1
									Model 1: correcting for sex, age and batch				Model 2: correcting for sex, age, batch and coverage

## Sheet: 18S2
									DNAm DS vs CTR Model 1				DNAm DS vs CTR Model 2				Association of DNAm with age in CTR				Association of DNAm with age in DS				DNAm DS<35 vs CTR<35				DNAm DS>35 vs CTR>35				DNAm variability DS vs CTR
target	CpG_ID	CpG_Pos	CTR mean	CTR sd	DS mean	DS sd	Mean meth diff		Estimate	p-value	q-value		Estimate	p-value	q-value		Estimate	p-value	q-value		Estimate	p-value	q-value		Estimate	p-value	q-value		Estimate	p-value	q-value		logFC	p-value	q-value
18S2	1	X4	0.388927	0.009387	0.386415	0.00982174	-0.00251237		-0.003008	0.0636551	0.567069		-0.00255655	0.117946	0.306661		-4.33428e-05	0.569395	0.569395		-2.7919e-05	0.747453	0.747453		-0.00279679	0.281345	0.281345		-0.00254894	0.222078	0.562865		0.00142265	0.738353	0.738353
18S2	2	X31	0.211524	0.0889191	0.239679	0.116853	0.0281546		0.0234514	0.174483	0.567069		0.0331054	0.0520163	0.225404		0.000600925	0.409855	0.532367		-0.000924119	0.373441	0.50524		0.0537918	0.0504915	0.193638		-0.00444791	0.840331	0.911681		0.103955	0.108115	0.161912
18S2	3	X42	0.178577	0.0777924	0.207114	0.106375	0.0285372		0.0260004	0.0938733	0.567069		0.0342603	0.0257909	0.225404		0.000768733	0.227855	0.532367		-0.000803656	0.397481	0.50524		0.0528513	0.0339555	0.193638		9.24999e-05	0.996251	0.996251		0.114194	0.0793561	0.161912
18S2	4	X44	0.313291	0.105884	0.329454	0.132383	0.0161632		0.013017	0.514486	0.83604		0.02269	0.252902	0.410965		0.000956328	0.270835	0.532367		-0.000968363	0.409408	0.50524		0.0487312	0.11862	0.213652		-0.0230577	0.368933	0.562865		0.0889142	0.134907	0.161912
18S2	5	X57	0.203914	0.0815747	0.229709	0.108884	0.0257951		0.0229367	0.151672	0.567069		0.0318104	0.0440099	0.225404		0.000779684	0.243277	0.532367		-0.00076748	0.427511	0.50524		0.0510018	0.0448805	0.193638		-0.00408891	0.841552	0.911681		0.103361	0.0925977	0.161912
18S2	6	X61	0.297798	0.109885	0.315237	0.140599	0.0174387		0.0109987	0.598893	0.865068		0.0206404	0.321671	0.464636		0.000720593	0.423386	0.532367		-0.00129211	0.298083	0.50524		0.0496472	0.13267	0.213652		-0.0259425	0.333115	0.562865		0.116204	0.072945	0.161912
18S2	7	X64	0.322732	0.111352	0.337614	0.141872	0.0148827		0.00897192	0.671474	0.872916		0.0187586	0.373154	0.4851		0.000726997	0.425816	0.532367		-0.0012999	0.300587	0.50524		0.048373	0.147913	0.213652		-0.0287669	0.288145	0.562865		0.109087	0.0814584	0.161912
18S2	8	X114	0.331451	0.10603	0.352456	0.135673	0.0210043		0.0143713	0.47658	0.83604		0.023303	0.247523	0.410965		0.000619902	0.475968	0.532367		-0.0013961	0.243896	0.50524		0.0534139	0.0972084	0.210618		-0.0220547	0.389676	0.562865		0.093445	0.108277	0.161912
18S2	9	X118	0.289536	0.0950983	0.313223	0.123682	0.0236872		0.0203954	0.265493	0.690282		0.0288869	0.113545	0.306661		0.000912059	0.241486	0.532367		-0.0010128	0.35498	0.50524		0.0552592	0.0595811	0.193638		-0.0132222	0.567767	0.738097		0.0923886	0.105441	0.161912
18S2	10	X154	0.366084	0.0992006	0.380859	0.123859	0.0147743		0.0144473	0.437902	0.83604		0.0232409	0.209903	0.410965		0.00137637	0.0890168	0.532367		-0.00073808	0.499491	0.541116		0.0510213	0.0826713	0.210618		-0.022436	0.346029	0.562865		0.0598359	0.250973	0.271887
18S2	11	X170	0.424328	0.112404	0.430423	0.140323	0.00609532		0.00126275	0.952177	0.952177		0.00990973	0.637937	0.691406		0.00085705	0.351594	0.532367		-0.00117334	0.342049	0.50524		0.0407034	0.212137	0.250708		-0.0373672	0.171105	0.562865		0.0868567	0.126551	0.161912
18S2	12	X174	0.427991	0.111946	0.431259	0.141032	0.00326793		-0.00320589	0.879156	0.952177		0.00495866	0.814433	0.814433		0.00063198	0.491416	0.532367		-0.00133789	0.280348	0.50524		0.037423	0.255842	0.277162		-0.0421473	0.120577	0.562865		0.0936154	0.0996444	0.161912
18S2	13	X178	0.466406	0.107684	0.473412	0.132647	0.007006		0.00135675	0.945727	0.952177		0.00937941	0.63822	0.691406		0.000765428	0.384436	0.532367		-0.00121257	0.293826	0.50524		0.0390087	0.204274	0.250708		-0.0355378	0.169782	0.562865		0.0768926	0.137002	0.161912
									Model 1: correcting for sex, age and batch				Model 2: correcting for sex, age, batch and coverage

## Sheet: 28S
									DNAm DS vs CTR Model 1				DNAm DS vs CTR Model 2				Association of DNAm with age in CTR				Association of DNAm with age in DS				DNAm DS<35 vs CTR<35				DNAm DS>35 vs CTR>35				DNAm variability DS vs CTR
target	CpG_ID	CpG_Pos	CTR mean	CTR sd	DS mean	DS sd	Mean meth diff		Estimate	p-value	q-value		Estimate	p-value	q-value		Estimate	p-value	q-value		Estimate	p-value	q-value		Estimate	p-value	q-value		Estimate	p-value	q-value		logFC	p-value	q-value
28S	1	X29	0.21156	0.0721866	0.233533	0.0968875	0.0219731		0.0214936	0.130161	0.419948		0.0247178	0.0590754	0.198655		0.00103621	0.0774359	0.296857		-0.000613437	0.477562	0.686681		0.0476749	0.0336636	0.112792		-0.00484245	0.789687	0.977065		0.0947577	0.0793628	0.208246
28S	2	X56	0.340797	0.112687	0.358878	0.140196	0.0180811		0.013484	0.524158	0.726029		0.0182352	0.350876	0.495638		0.00100032	0.277331	0.332797		-0.00112939	0.362443	0.686681		0.0515947	0.116624	0.157165		-0.0252313	0.35582	0.9346		0.102116	0.10916	0.208246
28S	3	X62	0.383948	0.11444	0.396094	0.14183	0.0121463		0.00792248	0.711958	0.762812		0.0127174	0.521174	0.5584		0.00104	0.266845	0.332797		-0.00120707	0.33539	0.686681		0.0468101	0.158864	0.170211		-0.0323872	0.242723	0.9346		0.0951353	0.115583	0.208246
28S	4	X72	0.335672	0.111755	0.352399	0.140376	0.0167267		0.0102964	0.624943	0.762812		0.015002	0.440788	0.5584		0.00084602	0.35465	0.366879		-0.00135631	0.273301	0.686681		0.0504895	0.120493	0.157165		-0.028975	0.290287	0.9346		0.108021	0.0913999	0.208246
28S	5	X78	0.392045	0.115745	0.404224	0.141424	0.0121784		0.00827231	0.700877	0.762812		0.0131132	0.509369	0.5584		0.00110691	0.242728	0.332797		-0.00116787	0.349141	0.686681		0.0477839	0.147115	0.163461		-0.0325333	0.246403	0.9346		0.0828475	0.164941	0.208246
28S	6	X81	0.205181	0.0769401	0.231014	0.101196	0.0258334		0.0262163	0.0802767	0.419948		0.0296507	0.0316508	0.198655		0.00109712	0.0792631	0.296857		-0.000449792	0.618013	0.686681		0.0494845	0.0321531	0.112792		0.000943936	0.96154	0.977065		0.0978002	0.0996042	0.208246
28S	7	X83	0.214438	0.087706	0.244563	0.117334	0.0301247		0.028479	0.0985207	0.419948		0.0323296	0.0425927	0.198655		0.00103287	0.148429	0.296857		-0.000650103	0.533467	0.686681		0.0566896	0.0382622	0.112792		-0.00130514	0.952725	0.977065		0.121386	0.0731153	0.208246
28S	8	X86	0.492628	0.110372	0.48966	0.134374	-0.00296841		-0.00617566	0.763354	0.764029		-0.00159843	0.932758	0.932758		0.00100845	0.26478	0.332797		-0.00110562	0.350533	0.686681		0.0330957	0.28164	0.28164		-0.0471639	0.0808774	0.9346		0.0900316	0.0891296	0.208246
28S	9	X93	0.293796	0.106246	0.322487	0.136326	0.0286909		0.0261792	0.198646	0.457061		0.0307985	0.100987	0.233048		0.00114321	0.187892	0.332797		-0.00094593	0.434297	0.686681		0.0600146	0.0601557	0.112792		-0.00912066	0.728072	0.977065		0.0997853	0.128553	0.208246
28S	10	X99	0.261626	0.0974191	0.290032	0.124037	0.0284063		0.0275285	0.138738	0.419948		0.0316864	0.0653175	0.198655		0.00125766	0.113301	0.296857		-0.000667539	0.543701	0.686681		0.0584603	0.0468982	0.112792		-0.00497942	0.834552	0.977065		0.0852816	0.184687	0.208246
28S	11	X110	0.251825	0.0914098	0.281022	0.117137	0.0291973		0.0312143	0.0748958	0.419948		0.0352125	0.0292114	0.198655		0.00145211	0.0507799	0.296857		-0.000415266	0.690467	0.739786		0.0605897	0.0245754	0.112792		-0.000657415	0.977065	0.977065		0.0902405	0.138269	0.208246
28S	12	X116	0.342132	0.12322	0.361839	0.150316	0.0197071		0.0144391	0.528832	0.726029		0.0195538	0.356172	0.495638		0.000857583	0.395782	0.395782		-0.00114367	0.389589	0.686681		0.0554716	0.120214	0.157165		-0.0263795	0.37384	0.9346		0.0930628	0.187421	0.208246
28S	13	X128	0.340905	0.1179	0.361395	0.145812	0.0204902		0.0159977	0.468963	0.726029		0.0209209	0.305718	0.482712		0.000959631	0.32023	0.343103		-0.00106453	0.40888	0.686681		0.0545275	0.114031	0.157165		-0.0231919	0.416131	0.960301		0.093857	0.157399	0.208246
28S	14	X153	0.36032	0.124719	0.38362	0.15193	0.0232998		0.0189978	0.413088	0.718682		0.0241809	0.259724	0.458337		0.00103981	0.308794	0.343103		-0.00120725	0.36904	0.686681		0.0601887	0.0937106	0.156184		-0.0223309	0.458514	0.977065		0.0924692	0.178087	0.208246
28S	15	X157	0.341062	0.110501	0.366612	0.137107	0.0255499		0.024753	0.233933	0.467866		0.0295631	0.12169	0.243381		0.00133403	0.139288	0.296857		-0.000804677	0.509073	0.686681		0.0627716	0.0537383	0.112792		-0.0147281	0.581551	0.977065		0.0840284	0.166311	0.208246
28S	16	X160	0.185977	0.0711142	0.20978	0.0937039	0.0238028		0.0265666	0.0551487	0.419948		0.0297402	0.0197282	0.198655		0.00127304	0.0270103	0.296857		-0.000200987	0.809966	0.837896		0.0475543	0.0249288	0.112792		0.00298256	0.869876	0.977065		0.0994577	0.100309	0.208246
28S	17	X163	0.450313	0.121247	0.460389	0.148579	0.0100761		0.0067744	0.764029	0.764029		0.0116558	0.578267	0.598207		0.00108506	0.274536	0.332797		-0.00104883	0.423655	0.686681		0.0455814	0.191704	0.198314		-0.0332854	0.256481	0.9346		0.0896258	0.135218	0.208246
28S	18	X170	0.245553	0.0959878	0.278964	0.124877	0.0334104		0.0310872	0.093216	0.419948		0.0353649	0.0377391	0.198655		0.00114089	0.144311	0.296857		-0.00063536	0.565694	0.686681		0.0626687	0.0321628	0.112792		-0.00103193	0.965379	0.977065		0.0974232	0.139427	0.208246
28S	19	X179	0.468484	0.115083	0.481927	0.135268	0.0134434		0.016546	0.431209	0.718682		0.0211211	0.279185	0.465308		0.00174288	0.062949	0.296857		-0.000628907	0.600691	0.686681		0.0571011	0.0837829	0.147852		-0.0271069	0.314575	0.9346		0.0481959	0.372332	0.372332
28S	20	X183	0.523428	0.115058	0.536339	0.134462	0.0129103		0.00950017	0.650023	0.762812		0.0140813	0.468345	0.5584		0.000979923	0.298978	0.343103		-0.00108882	0.356324	0.686681		0.0506409	0.109608	0.157165		-0.0327737	0.231603	0.9346		0.0644283	0.226929	0.234754
28S	21	X195	0.325904	0.122494	0.358881	0.154754	0.032977		0.0289411	0.213295	0.457061		0.0341304	0.112488	0.241046		0.00122161	0.222363	0.332797		-0.00116117	0.397071	0.686681		0.0715809	0.051283	0.112792		-0.0138536	0.641747	0.977065		0.106613	0.13941	0.208246
28S	22	X197	0.354542	0.114146	0.385408	0.14136	0.0308667		0.029827	0.163418	0.445685		0.0346342	0.0798104	0.217665		0.00160564	0.0842861	0.296857		-0.000935556	0.452573	0.686681		0.0725845	0.0311194	0.112792		-0.0140246	0.60854	0.977065		0.0770827	0.204962	0.219603
28S	23	X202	0.344803	0.101436	0.370321	0.126784	0.0255176		0.0283635	0.139983	0.419948		0.0326527	0.0662182	0.198655		0.00150625	0.0668449	0.296857		-0.00064031	0.572709	0.686681		0.0632438	0.0381113	0.112792		-0.00816443	0.739606	0.977065		0.0744615	0.16935	0.208246
28S	24	X205	0.409874	0.125796	0.430238	0.155945	0.0203638		0.0146235	0.532421	0.726029		0.0197457	0.363468	0.495638		0.00114124	0.265923	0.332797		-0.00112324	0.410353	0.686681		0.0551434	0.132018	0.163461		-0.0272217	0.367138	0.9346		0.0966711	0.135568	0.208246
28S	25	X207	0.337799	0.110707	0.360404	0.138587	0.0226047		0.0223993	0.285009	0.534392		0.0270531	0.162908	0.305452		0.00150099	0.0961242	0.296857		-0.000961648	0.435504	0.686681		0.0624052	0.0575589	0.112792		-0.0180758	0.502245	0.977065		0.0874045	0.156484	0.208246
28S	26	X212	0.355651	0.108028	0.38377	0.135169	0.0281183		0.0273981	0.180095	0.450236		0.0320244	0.0894044	0.223511		0.00138016	0.117118	0.296857		-0.000748171	0.533268	0.686681		0.0618039	0.0563767	0.112792		-0.00886705	0.734775	0.977065		0.07987	0.160951	0.208246
28S	27	X220	0.444675	0.123761	0.457651	0.150907	0.012976		0.00929397	0.686064	0.762812		0.0144017	0.498273	0.5584		0.00117474	0.246331	0.332797		-0.00118348	0.373937	0.686681		0.0518462	0.144145	0.163461		-0.0346069	0.246055	0.9346		0.0868172	0.152889	0.208246
28S	28	X223	0.219283	0.0711819	0.240881	0.0910562	0.0215981		0.026112	0.055257	0.419948		0.0293373	0.0185584	0.198655		0.0014008	0.0146737	0.296857		-0.000113462	0.889215	0.889215		0.0463941	0.0250244	0.112792		0.00186111	0.917437	0.977065		0.0755182	0.150932	0.208246
28S	29	X246	0.257374	0.095108	0.286981	0.123811	0.029607		0.0289217	0.116248	0.419948		0.0331057	0.0511563	0.198655		0.00113024	0.145794	0.296857		-0.000737465	0.502942	0.686681		0.0605702	0.0363164	0.112792		-0.0031853	0.893008	0.977065		0.0999328	0.112149	0.208246
28S	30	X249	0.443184	0.120971	0.455724	0.144537	0.0125408		0.00931479	0.675253	0.762812		0.0142038	0.490528	0.5584		0.0011572	0.24248	0.332797		-0.00102084	0.423359	0.686681		0.0498546	0.143868	0.163461		-0.0329067	0.254883	0.9346		0.0779889	0.179846	0.208246
									Model 1: correcting for sex, age and batch				Model 2: correcting for sex, age, batch and coverage
