# Supplementary material for: DNA Methylation Analysis of Ribosomal DNA in Adults With Down Syndrome
Source: Front Genet. 2022 Apr 27;13:792165. doi: 10.3389/fgene.2022.792165 (PMC9094685; doi:10.3389/fgene.2022.792165)
Supplement: Supplementary file 1 [file DataSheet1.zip › Supplementary Table S3.XLSX]

## Sheet: Foglio1
	Estimate	p-value	q-value
RiboProm_1	-0.0546773	0.000218625	0.00109312
RiboProm_2	-0.14497	0.00114387	0.00285967
18S1	0.0181505	0.864329	0.864329
18S2	-0.219749	0.0856533	0.142756
28S	0.0416817	0.675707	0.844634
