# Supplementary material for: DNA Methylation Analysis of Ribosomal DNA in Adults With Down Syndrome
Source: Front Genet. 2022 Apr 27;13:792165. doi: 10.3389/fgene.2022.792165 (PMC9094685; doi:10.3389/fgene.2022.792165)
Supplement: Supplementary file 1 [file DataSheet1.zip › Supplementary Table S4.XLSX]

## Sheet: RiboProm_1
Target	CpG_ID	CpG_Pos	Pearson Correlation Coefficient	p-value	q-value
RiboProm_1	1	X5	-0.235078	0.133979	0.350616
RiboProm_1	2	X27	0.160425	0.310159	0.350616
RiboProm_1	3	X36	0.157524	0.319104	0.350616
RiboProm_1	4	X38	0.200766	0.202353	0.350616
RiboProm_1	5	X42	0.171875	0.276426	0.350616
RiboProm_1	6	X50	0.182588	0.247128	0.350616
RiboProm_1	7	X59	0.167386	0.289351	0.350616
RiboProm_1	8	X65	0.179955	0.254125	0.350616
RiboProm_1	9	X79	0.189696	0.228887	0.350616
RiboProm_1	10	X81	0.192483	0.221994	0.350616
RiboProm_1	11	X84	0.16121	0.307766	0.350616
RiboProm_1	12	X106	0.175812	0.265405	0.350616
RiboProm_1	13	X135	0.168791	0.285264	0.350616
RiboProm_1	14	X140	0.205324	0.192083	0.350616
RiboProm_1	15	X152	0.188899	0.230884	0.350616
RiboProm_1	16	X154	0.116649	0.461927	0.461927
RiboProm_1	17	X157	0.162417	0.30411	0.350616
RiboProm_1	18	X161	0.176372	0.263859	0.350616
RiboProm_1	19	X173	0.189582	0.229171	0.350616
RiboProm_1	20	X178	0.156536	0.322188	0.350616
RiboProm_1	21	X182	0.157555	0.319006	0.350616
RiboProm_1	22	X189	0.164748	0.297126	0.350616
RiboProm_1	23	X191	0.145328	0.358462	0.378632
RiboProm_1	24	X194	0.212725	0.1762	0.350616
RiboProm_1	25	X203	0.213044	0.175537	0.350616
RiboProm_1	26	X210	0.181935	0.248852	0.350616
RiboProm_1	27	X215	0.213111	0.175397	0.350616
RiboProm_1	28	X217	0.18729	0.234954	0.350616
RiboProm_1	29	X222	0.197371	0.21025	0.350616
RiboProm_1	30	X224	0.170639	0.279945	0.350616
RiboProm_1	31	X232	0.14238	0.368399	0.378632
RiboProm_1	32	X235	0.188231	0.232569	0.350616
RiboProm_1	33	X237	0.190595	0.226646	0.350616
RiboProm_1	34	X239	0.195792	0.213995	0.350616
RiboProm_1	35	X244	0.177667	0.260313	0.350616
RiboProm_1	36	X246	0.206672	0.189116	0.350616
RiboProm_1	37	X260	-0.256742	0.100733	0.350616

## Sheet: RiboProm_2
Target	CpG_ID	CpG_Pos	Pearson Correlation Coefficient	p-value	q-value
RiboProm_2	1	X26	0.187691	0.233935	0.424776
RiboProm_2	2	X30	0.206519	0.189451	0.424776
RiboProm_2	3	X35	0.165355	0.295327	0.424776
RiboProm_2	4	X47	0.119453	0.451159	0.487115
RiboProm_2	5	X56	0.176429	0.263705	0.424776
RiboProm_2	6	X76	0.14504	0.359426	0.424776
RiboProm_2	7	X81	0.14889	0.346675	0.424776
RiboProm_2	8	X83	0.114986	0.46838	0.487115
RiboProm_2	9	X85	0.151645	0.337722	0.424776
RiboProm_2	10	X88	0.17345	0.271979	0.424776
RiboProm_2	11	X97	0.207427	0.187469	0.424776
RiboProm_2	12	X100	0.158767	0.315252	0.424776
RiboProm_2	13	X103	0.208093	0.186024	0.424776
RiboProm_2	14	X109	0.0895902	0.572601	0.572601
RiboProm_2	15	X115	0.138372	0.382171	0.43202
RiboProm_2	16	X117	0.187401	0.234672	0.424776
RiboProm_2	17	X125	0.212189	0.177317	0.424776
RiboProm_2	18	X131	0.195596	0.214463	0.424776
RiboProm_2	19	X149	0.218543	0.164392	0.424776
RiboProm_2	20	X154	0.225584	0.150883	0.424776
RiboProm_2	21	X159	0.212781	0.176083	0.424776
RiboProm_2	22	X172	0.238767	0.127807	0.424776
RiboProm_2	23	X175	0.236316	0.131883	0.424776
RiboProm_2	24	X191	0.189691	0.228899	0.424776
RiboProm_2	25	X204	0.156662	0.321793	0.424776
RiboProm_2	26	X212	0.149226	0.345577	0.424776

## Sheet: 18S1
Target	CpG_ID	CpG_Pos	Pearson Correlation Coefficient	p-value	q-value
18S1	1	X4	0.156338	0.322806	0.322806
18S1	2	X24	0.196758	0.211699	0.277143
18S1	3	X30	0.215693	0.170103	0.277143
18S1	4	X45	0.208603	0.184925	0.277143
18S1	5	X52	0.204396	0.194144	0.277143
18S1	6	X72	0.216	0.169481	0.277143
18S1	7	X75	0.198801	0.206899	0.277143
18S1	8	X85	0.210157	0.1816	0.277143
18S1	9	X104	0.17143	0.277689	0.28999
18S1	10	X108	0.208832	0.184431	0.277143
18S1	11	X117	0.194506	0.217079	0.277143
18S1	12	X120	0.170882	0.27925	0.28999
18S1	13	X123	0.205605	0.191461	0.277143
18S1	14	X128	0.188565	0.231726	0.277143
18S1	15	X135	0.187218	0.235138	0.277143
18S1	16	X139	0.197104	0.210881	0.277143
18S1	17	X143	0.210798	0.180242	0.277143
18S1	18	X148	0.194991	0.215914	0.277143
18S1	19	X173	0.213519	0.174553	0.277143
18S1	20	X176	0.212346	0.176989	0.277143
18S1	21	X179	0.175413	0.266508	0.28999
18S1	22	X183	0.186847	0.236084	0.277143
18S1	23	X190	0.205967	0.190663	0.277143
18S1	24	X194	0.194301	0.217575	0.277143
18S1	25	X200	0.195179	0.215463	0.277143
18S1	26	X215	0.19391	0.218519	0.277143
18S1	27	X242	NA	NA	NA

## Sheet: 18S2
Target	CpG_ID	CpG_Pos	Pearson Correlation Coefficient	p-value	q-value
18S2	1	X4	0.362178	0.0184238	0.23951
18S2	2	X31	0.16651	0.291919	0.291919
18S2	3	X42	0.172617	0.274324	0.291919
18S2	4	X44	0.167625	0.288655	0.291919
18S2	5	X57	0.167211	0.289864	0.291919
18S2	6	X61	0.177647	0.260369	0.291919
18S2	7	X64	0.170382	0.280682	0.291919
18S2	8	X114	0.190007	0.228111	0.291919
18S2	9	X118	0.184268	0.24273	0.291919
18S2	10	X154	0.181915	0.248904	0.291919
18S2	11	X170	0.179593	0.255098	0.291919
18S2	12	X174	0.181944	0.248825	0.291919
18S2	13	X178	0.213189	0.175236	0.291919

## Sheet: 28S
Target	CpG_ID	CpG_Pos	Pearson Correlation Coefficient	p-value	q-value
28S	1	X29	0.175781	0.265491	0.284454
28S	2	X56	0.213998	0.173566	0.284454
28S	3	X62	0.214856	0.171807	0.284454
28S	4	X72	0.20821	0.185772	0.284454
28S	5	X78	0.210815	0.180206	0.284454
28S	6	X81	0.188286	0.232431	0.284454
28S	7	X83	0.193087	0.220517	0.284454
28S	8	X86	0.21676	0.167947	0.284454
28S	9	X93	0.203997	0.195034	0.284454
28S	10	X99	0.195928	0.213671	0.284454
28S	11	X110	0.202225	0.199025	0.284454
28S	12	X116	0.207711	0.186852	0.284454
28S	13	X128	0.191644	0.224052	0.284454
28S	14	X153	0.191696	0.223924	0.284454
28S	15	X157	0.182358	0.247734	0.284454
28S	16	X160	0.143338	0.365153	0.365153
28S	17	X163	0.198782	0.206943	0.284454
28S	18	X170	0.168783	0.285288	0.295126
28S	19	X179	0.188271	0.232468	0.284454
28S	20	X183	0.225688	0.150688	0.284454
28S	21	X195	0.203926	0.195193	0.284454
28S	22	X197	0.200069	0.203958	0.284454
28S	23	X202	0.181213	0.250765	0.284454
28S	24	X205	0.207695	0.186888	0.284454
28S	25	X207	0.191179	0.225199	0.284454
28S	26	X212	0.187825	0.233596	0.284454
28S	27	X220	0.212651	0.176352	0.284454
28S	28	X223	0.17626	0.26417	0.284454
28S	29	X246	0.189418	0.229583	0.284454
28S	30	X249	0.219479	0.162546	0.284454
