# Supplementary material for: DNA Methylation Analysis of Ribosomal DNA in Adults With Down Syndrome
Source: Front Genet. 2022 Apr 27;13:792165. doi: 10.3389/fgene.2022.792165 (PMC9094685; doi:10.3389/fgene.2022.792165)
Supplement: Supplementary file 1 [file DataSheet1.zip › Supplementary Table S5.XLSX]

## Sheet: RiboProm_1
Target	CpG_ID	CpG_Pos	Pearson Correlation Coefficient	p-value	q-value
RiboProm_1	1	X5	-0.123414	0.523594	0.538138
RiboProm_1	2	X27	-0.195131	0.3104	0.396028
RiboProm_1	3	X36	-0.235314	0.219144	0.396028
RiboProm_1	4	X38	-0.230036	0.229957	0.396028
RiboProm_1	5	X42	-0.202195	0.292859	0.396028
RiboProm_1	6	X50	-0.220221	0.251002	0.396028
RiboProm_1	7	X59	-0.212288	0.268909	0.396028
RiboProm_1	8	X65	-0.210257	0.273622	0.396028
RiboProm_1	9	X79	-0.242458	0.205064	0.396028
RiboProm_1	10	X81	-0.225164	0.240249	0.396028
RiboProm_1	11	X84	-0.211357	0.271063	0.396028
RiboProm_1	12	X106	-0.266203	0.162767	0.396028
RiboProm_1	13	X135	-0.293182	0.122702	0.396028
RiboProm_1	14	X140	-0.2144	0.264062	0.396028
RiboProm_1	15	X152	-0.203964	0.288566	0.396028
RiboProm_1	16	X154	-0.171666	0.373239	0.431558
RiboProm_1	17	X157	-0.151672	0.432213	0.463445
RiboProm_1	18	X161	-0.175959	0.361223	0.431558
RiboProm_1	19	X173	-0.218691	0.254391	0.396028
RiboProm_1	20	X178	-0.203074	0.29072	0.396028
RiboProm_1	21	X182	-0.208844	0.276934	0.396028
RiboProm_1	22	X189	-0.22771	0.234833	0.396028
RiboProm_1	23	X191	-0.200648	0.296645	0.396028
RiboProm_1	24	X194	-0.149667	0.438394	0.463445
RiboProm_1	25	X203	-0.233069	0.2237	0.396028
RiboProm_1	26	X210	-0.212599	0.268192	0.396028
RiboProm_1	27	X215	-0.237624	0.214522	0.396028
RiboProm_1	28	X217	-0.290178	0.126764	0.396028
RiboProm_1	29	X222	-0.240288	0.209275	0.396028
RiboProm_1	30	X224	-0.227047	0.236235	0.396028
RiboProm_1	31	X232	-0.196013	0.308175	0.396028
RiboProm_1	32	X235	-0.163333	0.397222	0.44537
RiboProm_1	33	X237	-0.20021	0.297724	0.396028
RiboProm_1	34	X239	-0.173177	0.368983	0.431558
RiboProm_1	35	X244	-0.252094	0.187076	0.396028
RiboProm_1	36	X246	-0.196831	0.306119	0.396028
RiboProm_1	37	X260	0.00914544	0.962446	0.962446

## Sheet: RiboProm_2
Target	CpG_ID	CpG_Pos	Pearson Correlation Coefficient	p-value	q-value
RiboProm_2	1	X26	-0.131447	0.496704	0.516572
RiboProm_2	2	X30	-0.234249	0.221297	0.501845
RiboProm_2	3	X35	-0.283147	0.136652	0.501845
RiboProm_2	4	X47	-0.163554	0.396575	0.501845
RiboProm_2	5	X56	-0.151627	0.43235	0.501845
RiboProm_2	6	X76	-0.259312	0.174343	0.501845
RiboProm_2	7	X81	-0.239995	0.209847	0.501845
RiboProm_2	8	X83	-0.183309	0.341186	0.501845
RiboProm_2	9	X85	-0.182797	0.342558	0.501845
RiboProm_2	10	X88	-0.470485	0.0100044	0.260114
RiboProm_2	11	X97	-0.142509	0.460847	0.501845
RiboProm_2	12	X100	-0.250895	0.189252	0.501845
RiboProm_2	13	X103	-0.179684	0.350982	0.501845
RiboProm_2	14	X109	-0.179901	0.350389	0.501845
RiboProm_2	15	X115	-0.168666	0.381775	0.501845
RiboProm_2	16	X117	-0.150356	0.436265	0.501845
RiboProm_2	17	X125	-0.0717994	0.711291	0.711291
RiboProm_2	18	X131	-0.141757	0.463242	0.501845
RiboProm_2	19	X149	-0.178191	0.355064	0.501845
RiboProm_2	20	X154	-0.153732	0.425913	0.501845
RiboProm_2	21	X159	-0.17703	0.35826	0.501845
RiboProm_2	22	X172	-0.21741	0.257253	0.501845
RiboProm_2	23	X175	-0.174705	0.36471	0.501845
RiboProm_2	24	X191	-0.245153	0.199919	0.501845
RiboProm_2	25	X204	-0.276498	0.14651	0.501845
RiboProm_2	26	X212	-0.259223	0.174495	0.501845

## Sheet: 18S1
Target	CpG_ID	CpG_Pos	Pearson Correlation Coefficient	p-value	q-value
18S1	1	X4	-0.0827618	0.675444	0.675445
18S1	2	X24	-0.130369	0.508466	0.622654
18S1	3	X30	-0.139701	0.478316	0.622654
18S1	4	X45	-0.123627	0.530816	0.622654
18S1	5	X52	-0.126774	0.520327	0.622654
18S1	6	X72	-0.125726	0.523807	0.622654
18S1	7	X75	-0.126116	0.522511	0.622654
18S1	8	X85	-0.122757	0.533737	0.622654
18S1	9	X104	-0.139447	0.479124	0.622654
18S1	10	X108	-0.117709	0.550815	0.622654
18S1	11	X117	-0.140948	0.474357	0.622654
18S1	12	X120	-0.141295	0.47326	0.622654
18S1	13	X123	-0.1402	0.476729	0.622654
18S1	14	X128	-0.136622	0.48816	0.622654
18S1	15	X135	-0.147336	0.454351	0.622654
18S1	16	X139	-0.137423	0.48559	0.622654
18S1	17	X143	-0.118173	0.549234	0.622654
18S1	18	X148	-0.136888	0.487305	0.622654
18S1	19	X173	-0.132033	0.503021	0.622654
18S1	20	X176	-0.125367	0.525005	0.622654
18S1	21	X179	-0.140395	0.476111	0.622654
18S1	22	X183	-0.137912	0.484022	0.622654
18S1	23	X190	-0.110242	0.576531	0.622654
18S1	24	X194	-0.0952899	0.629566	0.65378
18S1	25	X200	-0.129343	0.511838	0.622654
18S1	26	X215	-0.111765	0.571244	0.622654
18S1	27	X242	NA	NA	NA

## Sheet: 18S2
Target	CpG_ID	CpG_Pos	Pearson Correlation Coefficient	p-value	q-value
18S2	1	X4	-0.155248	0.430205	0.496894
18S2	2	X31	-0.191875	0.328003	0.496894
18S2	3	X42	-0.197349	0.314124	0.496894
18S2	4	X44	-0.184245	0.347961	0.496894
18S2	5	X57	-0.192898	0.32538	0.496894
18S2	6	X61	-0.17715	0.367156	0.496894
18S2	7	X64	-0.199572	0.308594	0.496894
18S2	8	X114	-0.179973	0.359444	0.496894
18S2	9	X118	-0.18181	0.35448	0.496894
18S2	10	X154	-0.141549	0.472458	0.496894
18S2	11	X170	-0.15126	0.442285	0.496894
18S2	12	X174	-0.186086	0.343081	0.496894
18S2	13	X178	-0.133917	0.496894	0.496894

## Sheet: 28S
Target	CpG_ID	CpG_Pos	Pearson Correlation Coefficient	p-value	q-value
28S	1	X29	-0.194209	0.312737	0.422045
28S	2	X56	-0.19282	0.316277	0.422045
28S	3	X62	-0.165631	0.390524	0.422045
28S	4	X72	-0.191237	0.320344	0.422045
28S	5	X78	-0.165867	0.389838	0.422045
28S	6	X81	-0.220803	0.249719	0.422045
28S	7	X83	-0.218991	0.253724	0.422045
28S	8	X86	-0.150883	0.434638	0.434638
28S	9	X93	-0.202692	0.291649	0.422045
28S	10	X99	-0.201922	0.293524	0.422045
28S	11	X110	-0.199787	0.298767	0.422045
28S	12	X116	-0.197069	0.305524	0.422045
28S	13	X128	-0.1947	0.311492	0.422045
28S	14	X153	-0.197303	0.304938	0.422045
28S	15	X157	-0.18543	0.335531	0.422045
28S	16	X160	-0.194168	0.31284	0.422045
28S	17	X163	-0.164467	0.393909	0.422045
28S	18	X170	-0.210578	0.272875	0.422045
28S	19	X179	-0.16451	0.393782	0.422045
28S	20	X183	-0.150998	0.434284	0.434638
28S	21	X195	-0.213656	0.265762	0.422045
28S	22	X197	-0.18573	0.334735	0.422045
28S	23	X202	-0.199902	0.298482	0.422045
28S	24	X205	-0.173946	0.366829	0.422045
28S	25	X207	-0.166454	0.388139	0.422045
28S	26	X212	-0.19155	0.319538	0.422045
28S	27	X220	-0.170779	0.375752	0.422045
28S	28	X223	-0.186307	0.333209	0.422045
28S	29	X246	-0.210869	0.272196	0.422045
28S	30	X249	-0.180028	0.350046	0.422045
